# Supplementary material for: The World Health Organization Fetal Growth Charts: A Multinational Longitudinal Study of Ultrasound Biometric Measurements and Estimated Fetal Weight
Source: PLoS Med. 2017 Jan 24;14(1):e1002220. doi: 10.1371/journal.pmed.1002220 (PMC5261648; doi:10.1371/journal.pmed.1002220)
Supplement: S1 File — (XLSX) [file pmed.1002220.s007.xlsx]

## Sheet: bpd
Gestational Age (weeks)\Percentiles	2.5	5	10	25	50	75	90	95	97.5
14	23	24	24	26	27	28	29	30	31
15	26	27	27	29	30	31	32	33	34
16	29	30	30	32	33	35	36	37	38
17	32	33	33	35	36	38	39	40	41
18	35	36	37	38	40	41	43	44	45
19	38	39	40	42	43	45	46	47	48
20	41	42	43	45	47	48	50	51	52
21	44	45	46	48	50	52	53	54	55
22	47	48	50	51	53	55	57	58	59
23	50	52	53	55	57	59	60	61	62
24	53	55	56	58	60	62	64	65	66
25	56	58	59	61	63	65	67	68	69
26	59	60	62	64	66	68	70	71	72
27	62	63	65	67	69	71	73	74	75
28	64	66	67	69	72	74	76	77	78
29	67	68	70	72	74	76	78	80	81
30	69	71	72	74	77	79	81	82	83
31	71	73	74	76	79	81	83	85	86
32	73	75	76	79	81	83	86	87	88
33	75	77	78	81	83	86	88	89	90
34	77	79	80	83	85	88	90	91	92
35	79	80	82	84	87	89	92	93	94
36	80	82	84	86	89	91	93	95	96
37	82	84	85	88	90	93	95	96	97
38	84	85	87	90	92	95	97	98	99
39	85	87	89	92	94	96	99	100	101
40	87	88	90	93	96	98	100	101	102

## Sheet: hc
Gestational Age (weeks)\Percentiles	2.5	5	10	25	50	75	90	95	97.5
14	86	88	91	95	100	104	107	110	112
15	97	99	102	106	111	115	119	122	124
16	108	111	114	118	123	128	132	134	137
17	120	123	126	130	135	140	144	147	149
18	132	135	138	143	148	153	157	160	162
19	145	147	150	155	161	166	170	173	175
20	157	159	163	168	173	179	183	186	188
21	169	172	175	180	186	191	196	199	201
22	181	184	187	193	198	204	209	212	214
23	193	196	199	205	210	216	221	224	227
24	204	207	211	216	222	228	233	236	239
25	215	218	222	227	233	239	245	248	251
26	225	228	232	238	244	250	256	259	262
27	234	238	242	248	254	261	267	270	273
28	243	247	251	257	264	270	277	280	283
29	251	256	260	266	273	280	286	290	293
30	259	264	268	274	281	288	295	299	302
31	266	271	275	282	289	296	303	307	311
32	273	278	282	289	296	304	311	315	318
33	279	284	289	295	303	311	318	322	326
34	285	290	295	302	309	317	324	328	332
35	291	296	300	307	315	323	330	335	338
36	296	301	306	313	321	329	336	340	344
37	302	306	311	318	326	334	341	345	349
38	307	311	315	324	332	339	347	350	354
39	313	316	320	329	337	344	352	355	359
40	319	321	325	334	342	350	357	360	363

## Sheet: ac
Gestational Age (weeks)\Percentiles	2.5	5	10	25	50	75	90	95	97.5
14	69	71	73	77	81	86	89	92	95
15	79	81	83	87	92	96	100	103	106
16	89	91	93	98	103	108	112	115	118
17	99	102	104	109	114	119	124	127	130
18	110	113	116	121	126	131	136	139	142
19	121	124	127	132	138	143	148	152	155
20	132	136	139	144	150	155	161	164	167
21	143	147	150	156	162	168	173	177	180
22	154	159	162	167	173	180	186	189	193
23	165	170	173	179	185	192	198	202	205
24	176	181	184	190	197	203	210	214	217
25	186	191	195	201	208	215	222	226	229
26	196	201	205	212	219	226	233	238	241
27	206	211	215	222	230	237	245	249	253
28	215	220	225	232	240	248	256	260	264
29	224	229	234	242	250	258	266	271	276
30	233	238	243	251	260	269	277	282	287
31	241	246	252	260	269	279	287	292	298
32	249	254	260	269	279	288	298	303	308
33	257	262	269	278	288	298	308	313	319
34	265	270	277	287	298	308	318	324	330
35	273	279	286	297	307	318	329	335	342
36	282	287	294	306	317	329	340	346	353
37	290	296	304	316	328	340	352	358	365
38	299	306	313	326	338	351	364	371	378
39	309	316	324	337	350	363	377	384	392
40	319	327	335	349	363	377	391	399	406

## Sheet: fl
Gestational Age (weeks)\Percentiles	2.5	5	10	25	50	75	90	95	97.5
14	10	10	11	12	13	14	15	16	17
15	12	13	14	15	16	17	18	19	20
16	15	16	17	18	19	20	22	22	23
17	19	19	20	21	22	24	25	26	26
18	22	22	23	24	26	27	28	29	30
19	25	26	26	28	29	30	31	32	33
20	28	29	30	31	32	33	35	35	36
21	31	32	33	34	35	36	38	38	39
22	34	35	35	37	38	39	40	41	42
23	36	37	38	39	41	42	43	44	45
24	39	40	41	42	43	45	46	47	47
25	41	42	43	44	46	47	48	49	50
26	43	44	45	46	48	49	51	51	52
27	46	46	47	49	50	52	53	54	55
28	48	48	49	51	52	54	55	56	57
29	50	50	51	53	54	56	57	58	59
30	51	52	53	55	56	58	60	60	61
31	53	54	55	57	59	60	62	63	64
32	55	56	57	59	61	62	64	65	66
33	57	58	60	61	63	65	66	67	68
34	59	60	61	63	65	67	68	69	70
35	61	62	63	65	67	69	70	71	73
36	63	64	65	67	69	70	72	73	75
37	65	66	67	68	70	72	74	75	76
38	66	67	68	70	72	74	75	77	78
39	67	68	69	70	73	75	76	78	79
40	68	68	69	70	73	75	77	78	79

## Sheet: hl
Gestational Age (weeks)\Percentiles	2.5	5	10	25	50	75	90	95	97.5
14	10	11	11	12	14	15	16	16	17
15	13	13	14	15	16	18	19	19	20
16	16	16	17	18	19	21	22	22	23
17	19	19	20	21	23	24	25	25	26
18	22	22	23	24	26	27	28	28	29
19	25	25	26	27	28	30	31	31	32
20	27	28	29	30	31	32	33	34	35
21	30	31	31	33	34	35	36	37	38
22	32	33	34	35	36	37	39	39	40
23	34	35	36	37	38	40	41	42	42
24	36	37	38	39	41	42	43	44	45
25	38	39	40	41	42	44	45	46	47
26	40	41	42	43	44	46	47	48	49
27	42	43	43	45	46	47	49	50	51
28	43	44	45	46	48	49	51	52	52
29	45	46	47	48	49	51	52	53	54
30	46	47	48	50	51	53	54	55	56
31	48	49	50	51	53	54	56	57	58
32	49	50	51	53	54	56	57	59	59
33	51	52	53	54	56	58	59	60	61
34	53	53	54	56	58	59	61	62	63
35	54	55	56	57	59	61	62	63	64
36	55	56	57	59	61	62	64	65	66
37	56	57	58	60	62	64	65	66	67
38	57	58	59	61	63	65	66	67	68
39	58	59	60	62	64	65	67	68	69
40	57	58	60	62	64	66	68	69	69

## Sheet: efw
Gestational Age (weeks)\Percentiles	2.5	5	10	25	50	75	90	95	97.5
14	70	73	78	83	90	98	104	109	113
15	89	93	99	106	114	124	132	138	144
16	113	117	124	133	144	155	166	174	181
17	141	146	155	166	179	193	207	217	225
18	174	181	192	206	222	239	255	268	278
19	214	223	235	252	272	292	313	328	340
20	260	271	286	307	330	355	380	399	413
21	314	327	345	370	398	428	458	481	497
22	375	392	412	443	476	512	548	575	595
23	445	465	489	525	565	608	650	682	705
24	523	548	576	618	665	715	765	803	830
25	611	641	673	723	778	836	894	938	970
26	707	743	780	838	902	971	1038	1087	1125
27	813	855	898	964	1039	1118	1196	1251	1295
28	929	977	1026	1102	1189	1279	1368	1429	1481
29	1053	1108	1165	1251	1350	1453	1554	1622	1682
30	1185	1247	1313	1410	1523	1640	1753	1828	1897
31	1326	1394	1470	1579	1707	1838	1964	2046	2126
32	1473	1548	1635	1757	1901	2047	2187	2276	2367
33	1626	1708	1807	1942	2103	2266	2419	2516	2619
34	1785	1872	1985	2134	2312	2492	2659	2764	2880
35	1948	2038	2167	2330	2527	2723	2904	3018	3148
36	2113	2205	2352	2531	2745	2959	3153	3277	3422
37	2280	2372	2537	2733	2966	3195	3403	3538	3697
38	2446	2536	2723	2935	3186	3432	3652	3799	3973
39	2612	2696	2905	3135	3403	3664	3897	4058	4247
40	2775	2849	3084	3333	3617	3892	4135	4312	4515

## Sheet: flhc
Gestational Age (weeks)\Percentiles	2.5	5	10	25	50	75	90	95	97.5
14	0.5	0.52	0.53	0.54	0.56	0.57	0.59	0.59	0.6
15	0.54	0.55	0.56	0.57	0.59	0.6	0.61	0.62	0.62
16	0.57	0.58	0.59	0.6	0.61	0.62	0.63	0.64	0.64
17	0.6	0.6	0.61	0.62	0.63	0.64	0.65	0.65	0.66
18	0.62	0.62	0.63	0.64	0.65	0.66	0.66	0.67	0.67
19	0.64	0.64	0.65	0.65	0.66	0.67	0.68	0.68	0.68
20	0.65	0.66	0.66	0.67	0.67	0.68	0.69	0.69	0.69
21	0.66	0.67	0.67	0.68	0.68	0.69	0.69	0.7	0.7
22	0.67	0.67	0.68	0.68	0.69	0.69	0.7	0.7	0.71
23	0.68	0.68	0.68	0.69	0.69	0.7	0.7	0.71	0.71
24	0.68	0.69	0.69	0.69	0.7	0.7	0.71	0.71	0.71
25	0.69	0.69	0.69	0.7	0.7	0.71	0.71	0.71	0.72
26	0.69	0.69	0.69	0.7	0.7	0.71	0.71	0.72	0.72
27	0.69	0.69	0.7	0.7	0.71	0.71	0.72	0.72	0.72
28	0.69	0.7	0.7	0.7	0.71	0.71	0.72	0.72	0.72
29	0.7	0.7	0.7	0.71	0.71	0.72	0.72	0.72	0.73
30	0.7	0.7	0.7	0.71	0.71	0.72	0.72	0.73	0.73
31	0.7	0.7	0.71	0.71	0.72	0.72	0.73	0.73	0.73
32	0.7	0.71	0.71	0.72	0.72	0.73	0.73	0.73	0.74
33	0.71	0.71	0.71	0.72	0.72	0.73	0.73	0.74	0.74
34	0.71	0.71	0.72	0.72	0.73	0.73	0.74	0.74	0.74
35	0.71	0.72	0.72	0.73	0.73	0.74	0.74	0.74	0.75
36	0.72	0.72	0.72	0.73	0.73	0.74	0.74	0.75	0.75
37	0.72	0.72	0.73	0.73	0.74	0.74	0.74	0.75	0.75
38	0.72	0.72	0.73	0.73	0.74	0.74	0.75	0.75	0.75
39	0.72	0.72	0.73	0.73	0.74	0.74	0.75	0.75	0.75
40	0.71	0.72	0.72	0.73	0.73	0.74	0.75	0.75	0.75

## Sheet: flbpd
Gestational Age (weeks)\Percentiles	2.5	5	10	25	50	75	90	95	97.5
14	0.71	0.72	0.74	0.76	0.78	0.8	0.82	0.83	0.84
15	0.75	0.76	0.77	0.79	0.81	0.83	0.84	0.85	0.86
16	0.79	0.8	0.81	0.82	0.84	0.85	0.87	0.88	0.88
17	0.82	0.82	0.83	0.85	0.86	0.87	0.89	0.89	0.9
18	0.84	0.85	0.85	0.87	0.88	0.89	0.9	0.91	0.91
19	0.86	0.86	0.87	0.88	0.89	0.9	0.91	0.92	0.92
20	0.87	0.88	0.88	0.89	0.9	0.91	0.92	0.93	0.93
21	0.88	0.89	0.89	0.9	0.91	0.92	0.93	0.93	0.94
22	0.89	0.89	0.9	0.91	0.92	0.92	0.93	0.94	0.94
23	0.89	0.9	0.9	0.91	0.92	0.93	0.94	0.94	0.95
24	0.9	0.9	0.91	0.91	0.92	0.93	0.94	0.94	0.95
25	0.9	0.9	0.91	0.92	0.92	0.93	0.94	0.94	0.95
26	0.9	0.91	0.91	0.92	0.93	0.93	0.94	0.95	0.95
27	0.9	0.91	0.91	0.92	0.93	0.93	0.94	0.95	0.95
28	0.9	0.91	0.91	0.92	0.93	0.94	0.94	0.95	0.95
29	0.9	0.91	0.91	0.92	0.93	0.94	0.94	0.95	0.95
30	0.91	0.91	0.91	0.92	0.93	0.94	0.94	0.95	0.95
31	0.91	0.91	0.92	0.92	0.93	0.94	0.95	0.95	0.95
32	0.91	0.91	0.92	0.93	0.93	0.94	0.95	0.95	0.96
33	0.91	0.92	0.92	0.93	0.94	0.94	0.95	0.96	0.96
34	0.92	0.92	0.92	0.93	0.94	0.95	0.95	0.96	0.96
35	0.92	0.92	0.93	0.93	0.94	0.95	0.95	0.96	0.96
36	0.92	0.93	0.93	0.94	0.94	0.95	0.96	0.96	0.97
37	0.92	0.93	0.93	0.94	0.94	0.95	0.96	0.96	0.97
38	0.92	0.93	0.93	0.94	0.95	0.95	0.96	0.96	0.97
39	0.92	0.92	0.93	0.94	0.94	0.95	0.96	0.96	0.97
40	0.91	0.92	0.92	0.93	0.94	0.95	0.96	0.96	0.97
